# Supplementary material for: Biological Control of Fusarium oxysporum f. sp. cubense Tropical Race 4 Using Natively Isolated Bacillus spp. YN0904 and YN1419
Source: J Fungi (Basel). 2021 Sep 24;7(10):795. doi: 10.3390/jof7100795 (PMC8537417; doi:10.3390/jof7100795)
Supplement: Supplementary file 1 [file jof-07-00795-s001.zip]

Archive with 6 entries (6 files):
- Figure S1. Effect of temperature on the growth rate of strains YN0904 and YN1419.pdf
- Figure S2. Effect of temperature on the growth rate of strain YN0904 and YN1419.pdf
- Figure S3.YN0904,YN1419-NRPS,PKS,RPS.jpg
- Figure S4.YN0904,YN1419-ysnE.jpg
- Table S1. 12 pairs of primers of Bacillus’s biocontrol genes.xls
- Table S2. Background information of isolated endophytic.xls
