# Supplementary material for: Biological Control of Fusarium oxysporum f. sp. cubense Tropical Race 4 Using Natively Isolated Bacillus spp. YN0904 and YN1419
Source: J Fungi (Basel). 2021 Sep 24;7(10):795. doi: 10.3390/jof7100795 (PMC8537417; doi:10.3390/jof7100795)
Supplement: Supplementary file 1 [file jof-07-00795-s001.zip › Table S1. 12 pairs of primers of Bacillus’s biocontrol genes.xls]

## Sheet: Sheet1
	Supplementary Table 1. 12 pairs of primers of Bacillus’s biocontrol genes
	category	metabolites	Synthesis gene	Primers (5’-3’)	Amplicon size (bp)	references
	Non-ribosomal petitide synthetases (NRPS)	Surfactin	srfAA	GAAAGAGCGGCTGCTGAAAC	273	(Joshi and Gardener 2006, Li, He et al. 2021)	Joshi, R. and M. S. Gardener (2006). "Identification and Characterization of Novel Genetic Markers Associated with Biological Control Activities in Bacillus subtilis." Phytopathology 96(2): 145.
				CCCAATATTGCCGCAATGAC
		Fengycin	fenD	CCTGCAGAAGGAGAAGTGAAG	293	(Joshi and Gardener 2006, Li, He et al. 2021)	Li, S., P. He, H. Fan, L. Liu, K. Yin, B. Yang, Y. Li, S. M. Huang, X. Li and S. J. Zheng (2021). "A Real-Time Fluorescent Reverse Transcription Quantitative PCR Assay for Rapid Detection of Genetic Markers' Expression Associated with Fusarium Wilt of Banana Biocontrol Activities in Bacillus." J Fungi (Basel) 7(5).
				TGCTCATCGTCTTCCGTTTC
		Iturin	ituC	TTCACTTTTGATCTGGCGAT	575	(Joshi and Gardener 2006, Li, He et al. 2021)
				CGT CCG GTA CAT TTT CAC			Bing, L. (2015). The Antagonistic Mechanism of Bacillus Amyloliquefaciens SQR9 against Soil-Borne Pathogens and insitu Rhizophere Antibiotic Gene Expression. Doctor Doctor, Nanjing Agricultural University.
		bacillomycine D	bamD	AGTCTAAGTATTGGCGAAACGA	448	( Li, He et al. 2021)
				ATTATGCTGAAAGTGAAGGGCG			Mora, I., J. Cabrefiga and E. Montesinos (2011). "Antimicrobial peptide genes in Bacillus strains from plant environments." International Microbiology 14(4): 213-223.
		yngG	yngG	GAACTGTCCGAAACATGTCCG	372	(Joshi and Gardener 2006, Li, He et al. 2021)
				CTGAGCTCTTGAACGGTCCGG
		yndJ	yndJ	CAGAGCGACAGCAATCACAT	212	(Joshi and Gardener 2006, Li, He et al. 2021)
				TGAATTTCGGTCCGCTTATC
		Bacillibactin	dhb	TCGGATTTCTTTTGCCACTTGG	440
				ATAACGGGCGCTCCTTCGGTTC		(Bing 2015, Li, He et al. 2021)
	Polytide synthetases (PKS)	Difficidin	dfn	AGTAGTTTTTCTCATCGGTCTG	574	(Bing 2015, Li, He et al. 2021)
				GGCTCCTTATATTGGGGCATTC
		bacillaene	bae	TTGTGCGGTCGTGTATGAACAG	488	(Bing 2015, Li, He et al. 2021)
				TCGCCATCGAGATTAAGAAATT
		Macrolactin	mln	GCTGATGAACTGATAACAACCG	320	(Bing 2015, Li, He et al. 2021)
				CATTACGAAGCAAAATAAAAAA
		Bacilysin	bac	TGAAGGGACAAGTAGTGAGTAC	317	(Bing 2015, Li, He et al. 2021)
				GATAGGAGACGGGTGGGATA
	ribosomal petitide synthetases (RPS)	Subtilosin	sboA	TCGGTTTGTAAACTTCAACTGC	334	(Mora, Cabrefiga et al. 2011, Li, He et al. 2021)
				GTCCACTAGACAAGCGGCTC
