# Supplementary material for: Biological Control of Fusarium oxysporum f. sp. cubense Tropical Race 4 Using Natively Isolated Bacillus spp. YN0904 and YN1419
Source: J Fungi (Basel). 2021 Sep 24;7(10):795. doi: 10.3390/jof7100795 (PMC8537417; doi:10.3390/jof7100795)
Supplement: Supplementary file 1 [file jof-07-00795-s001.zip › Table S2. Background information of isolated endophytic.xls]

## Sheet: Sheet1
	Supplementary Table 2. Background information of isolated endophytic bacteria.
	Collection location	Collection time	Sample type	Samples	Strains	Strains primary screening	Strains secondary screening
	Xishuangbanna	2009.07-2014.07	Symptomless pseudostem samples already infected with FWB and bacterial soft rot	36	197	6	1(YN0904); 1(YN1419)
		2010.07-2011.07	Healthy banana plants pseudostem	11	30	0	0
	Honghe	2011.07-2013.07	Symptomless pseudostem samples already infected with FWB and bacterial soft rot	14	44	0	0
	Yuxi	2013.07-2016.07	Symptomless pseudostem samples already infected with FWB and bacterial soft rot	18	67	1	0
	Wenshan	2014.09	Symptomless pseudostem samples already infected with FWB and bacterial soft rot	1	2	0	0
	Baoshan	2014.07-2017.07	Symptomless pseudostem samples already infected with FWB and bacterial soft rot	11	20	2	0
	Dehong	2016.01	Symptomless pseudostem samples already infected with FWB and bacterial soft rot	5	22	0	0
	Total			96	382	9	2
